# Supplementary material for: Pericentromeric Non-Coding DNA Transcription Is Associated with Niche Impairment in Patients with Ineffective or Partially Effective Multiple Myeloma Treatment
Source: Int J Mol Sci. 2022 Mar 20;23(6):3359. doi: 10.3390/ijms23063359 (PMC8951104; doi:10.3390/ijms23063359)
Supplement: Supplementary file 1 [file ijms-23-03359-s001.zip]

Archive with 1 entries (1 files):
- ijms-1626581-supplementary.pdf
